# Supplementary material for: Intimate encapsulation of non-planar electrodes via a viscoplastic interlayer
Source: Natl Sci Rev. 2026 May 20;13(12):nwag297. doi: 10.1093/nsr/nwag297 (PMC13325494; doi:10.1093/nsr/nwag297)
Supplement: nwag297_Supplemental_Files [file nwag297_supplemental_files.zip]

Archive with 3 entries (3 files):
- Movie S1.mp4
- Movie S2.mp4
- Supplmentary data.pdf
